# Supplementary material for: Ecological Importance of Viral Lysis as a Loss Factor of Phytoplankton in the Amundsen Sea
Source: Microorganisms. 2022 Oct 5;10(10):1967. doi: 10.3390/microorganisms10101967 (PMC9608467; doi:10.3390/microorganisms10101967)
Supplement: Supplementary file 1 [file microorganisms-10-01967-s001.zip]

Archive with 1 entries (1 files):
- microorganisms-1868940-supplementary.pdf
